# Supplementary material for: Longitudinal Study of Cellular and Systemic Cytokine Signatures to Define the Dynamics of a Balanced Immune Environment During Disease Manifestation in Zika Virus–Infected Patients
Source: J Infect Dis. 2018 Apr 16;218(5):814–24. doi: 10.1093/infdis/jiy225 (PMC6057545; doi:10.1093/infdis/jiy225)
Supplement: Supplementary Table 1 [file jiy225_suppl_supplementary_table_1.xlsx]

## Sheet: Sheet1
Supplementary Table 1: Comparisons between healthy controls, viremic and non-viremic patients during the different phases of ZIKV infection
	CCL/CXC chemokines (P Value)							Growth factors (P Value)							Pro-inflammatory (P Value)											Anti-inflammatory (P Value)
	IP-10	RANTES	MCP-1	SDF-1α	MIP-1β	GRO-α		BDNF	EGF	PDGF-BB	PIGF-1	HGF	GM-CSF		IL-12p70	IFN-γ	IL-1β	IL-18	IL-6	TNF-α	IL-17A	IL-9	IL-22	IL-2		IL-1RA	IL-10	IL-4	IL-5	IL-21
Two-way ANOVAa
Interaction (Visits :: Patient groups)	2.64242e-12	0.999718	0.899312	0.999718	0.999718	0.999718		0.464986	0.000840571	0.899312	0.426601	0.999718	0.999718		0.899312	0.999718	0.529193	0.464986	0.822095	0.999718	0.822095	0.0183469	0.999718	0.999718		0.342666	0.291892	0.999718	0.464986	3.46797e-05
Row Factor (Visits)	1.60682e-21	0.382523	0.0702744	0.59191	0.691343	0.862289		0.0111948	1.21837e-06	0.0991904	0.140844	0.927539	0.223446		0.0805518	0.862289	0.0285887	0.382523	0.0671895	0.22799	0.0671895	0.00896075	0.22799	0.290912		0.00550039	0.00185468	0.142731	0.0805518	3.94601e-10
Column Factor (Patient groups)	3.12029e-26	5.25545e-09	0.00115978	1.56104e-11	1.641e-10	0.00712712		2.0155e-09	3.19645e-06	0.000236211	9.83834e-07	1.99165e-08	0.00979571		3.78447e-08	4.4995e-17	7.24236e-07	3.23512e-13	0.000105436	4.90886e-07	0.00524006	0.000105436	0.194623	0.000105436		8.77279e-22	9.83834e-07	3.22023e-06	0.000381657	1.73562e-06
Tukey's multiple comparisons test
Acute
non-viremic vs. Viremic	0.0652	0.9237	0.1529	0.0131	0.0658	0.1632		0.5577	0.0819	0.7007	0.0747	0.5781	0.2631		0.4908	0.2681	0.9884	0.4867	0.4062	0.0703	0.4265	0.6232	0.5421	0.0745		0.2185	0.1449	0.0942	0.0867	0.0058
non-viremic vs. Healthy	<0.0001	0.0013	0.1581	0.6558	0.9092	0.0171		0.0001	0.0001	0.0042	0.0007	0.3735	0.596		0.0025	0.014	<0.0001	0.0738	0.207	0.1294	0.1143	0.3489	0.4351	0.7114		<0.0001	0.001	0.0697	0.212	<0.0001
Viremic vs. Healthy	<0.0001	0.0002	0.0001	<0.0001	0.0062	0.7676		<0.0001	<0.0001	0.048	0.4143	0.028	0.0146		<0.0001	<0.0001	<0.0001	0.0009	0.0028	<0.0001	0.0012	0.0162	0.0314	0.0021		<0.0001	<0.0001	<0.0001	<0.0001	0.621
Early Convalescent
non-viremic vs. Viremic	0.8564	0.6566	0.9816	0.4464	0.0419	0.6409		0.9426	0.9866	0.092	0.0005	0.1898	0.5554		0.8857	0.7199	0.2774	0.9642	0.0542	0.389	0.5681	0.9037	0.8176	0.1961		0.9613	0.6567	0.6769	0.2522	0.4841
non-viremic vs. Healthy	<0.0001	0.1723	0.5885	0.6287	0.9755	0.4457		0.9339	0.9115	0.5751	0.0628	0.7541	0.5816		0.8898	0.0746	0.9508	0.019	0.9404	0.9798	0.5282	0.9829	0.7654	0.3135		0.0388	0.9716	0.9897	0.4147	0.0022
Viremic vs. Healthy	<0.0001	0.7236	0.4185	0.037	0.003	0.9912		0.7127	0.8048	0.2415	0.0409	0.005	0.9552		0.5139	0.0033	0.2494	0.0047	0.0174	0.3081	0.9877	0.9255	0.9995	0.78		0.0108	0.6597	0.6199	0.7785	0.1503
Late Convelescent
non-viremic vs. Viremic	0.773	0.9821	0.768	0.0152	0.0711	0.9913		0.4048	0.9987	0.3987	0.0008	0.1663	0.7281		0.2337	0.1006	0.4418	0.2192	0.2697	0.2788	0.3973	0.3843	0.3544	0.1961		0.2709	0.3354	0.3983	0.153	0.0074
non-viremic vs. Healthy	0.9996	0.036	0.7071	0.452	0.7642	0.4774		0.1864	0.5266	0.3387	0.0058	0.6192	0.9987		0.6444	0.0989	0.3427	0.0505	0.993	0.5567	0.9074	0.9461	0.8637	0.9703		0.2861	0.9074	0.6348	0.9807	0.0016
Viremic vs. Healthy	0.6932	0.0165	0.9974	<0.0001	0.002	0.5735		0.0026	0.4898	0.9801	0.3239	0.0024	0.6018		0.0108	<0.0001	0.0124	<0.0001	0.1737	0.0104	0.1198	0.3788	0.4698	0.0485		0.002	0.0798	0.0335	0.0383	0.9932
Early Recovery
non-viremic vs. Viremic	0.943	0.9649	0.6619	0.0798	0.0745	0.4371		0.9292	0.3353	0.2632	0.33	0.0268	0.2925		0.9479	0.0017	0.9777	0.0002	0.0405	0.4136	0.9972	0.1048	0.9554	0.2535		0.9987	0.9996	0.3595	0.6315	0.9364
non-viremic vs. Healthy	0.0049	0.0513	0.5288	0.2568	0.2916	0.2961		0.0706	0.0586	0.1063	0.633	0.9738	0.8194		0.1325	0.6003	0.1702	0.9831	0.0606	0.5287	0.885	0.9014	0.6474	0.9902		<0.0001	0.1464	0.9665	0.1173	0.1124
Viremic vs. Healthy	0.0016	0.0259	0.0886	0.0001	0.0001	0.9989		0.2005	0.8547	0.997	0.6727	0.0014	0.4357		0.0617	<0.0001	0.1316	<0.0001	0.7388	0.0255	0.8485	0.0443	0.4004	0.0973		0.0002	0.1368	0.1354	0.5773	0.0383
Late Recovery
non-viremic vs. Viremic	0.997	0.9187	0.7614	0.8662	0.2495	0.7971		0.9028	0.9799	0.5575	0.7465	0.1057	0.5087		0.6925	0.3549	0.8696	0.184	0.0502	0.5223	0.1359	<0.0001	0.9707	0.4679		0.1535	0.7362	0.4654	0.998	0.1485
non-viremic vs. Healthy	0.0243	0.2844	0.8754	0.5368	0.9598	0.6699		0.0838	0.0243	0.1059	0.707	0.9891	0.9994		0.3804	0.3669	0.4893	0.9986	0.4217	0.9574	0.7127	<0.0001	0.9842	0.9968		0.1124	0.7183	0.6686	0.5102	0.9799
Viremic vs. Healthy	0.0267	0.1335	0.3816	0.2312	0.0714	0.9995		0.029	0.0618	0.778	0.9902	0.041	0.4063		0.0623	0.0089	0.2318	0.0725	0.2188	0.2487	0.252	0.5814	0.8915	0.361		0.0001	0.2147	0.0573	0.4413	0.0505
a Two-way ANOVA was conducted on the logarithmically transformed concentrations with Tukey-corrected post hoc t tests; results were corrected for multiple testing using the method of Benjamini and Hochberg
