# Supplementary material for: Longitudinal Study of Cellular and Systemic Cytokine Signatures to Define the Dynamics of a Balanced Immune Environment During Disease Manifestation in Zika Virus–Infected Patients
Source: J Infect Dis. 2018 Apr 16;218(5):814–24. doi: 10.1093/infdis/jiy225 (PMC6057545; doi:10.1093/infdis/jiy225)
Supplement: Supplementary Table 2 [file jiy225_suppl_supplementary_table_2.xlsx]

## Sheet: Sheet1
Supplementary Table 2: Comparisons between 4 patient groups during the different phases of ZIKV infection
		CCL/CXC chemokines (P Value)											Growth factors (P Value)											Pro-inflammatory (P Value)														Anti-inflammatory (P Value)
Comparison between patient groupsa across 5 disease phases		MIP-1α	Eotaxin	IL-21	GRO-α	IL-8	MIP-1β	SDF-1α	IP-10	MCP-1	RANTES		HGF	PIGF-1	BDNF	VEGF-A	bNGF	PDGF-BB	SCF	GM-CSF	FGF-2	EGF		IL-1α	IL-2	TNF-α	IFN-γ	IL-27	IL-23	IL-18	IL-9	IL-6	IL-1β	IL-12p70	IL-17A	IL-22		IL-1RA	IL-10	IL-4	IL-5	IL-21
Two-way ANOVAb
Interaction (Visits :: Patient groups)		0.999417	0.999417	0.999417	0.999417	0.999417	0.999417	0.999417	0.999417	0.999417	0.999417		0.999417	0.999417	0.999417	0.999417	0.999417	0.999417	0.999417	0.999417	0.999417	0.999417		0.999417	0.999417	0.999417	0.999417	0.999417	0.999417	0.999417	0.0428817	0.999417	0.999417	0.999417	0.999417	0.999417		0.999417	0.999417	0.999417	0.999417	0.999417
Row Factor (Visits)		0.740504	0.594573	4.01561e-07	0.9702	0.3872	0.712529	0.641336	2.90861e-17	0.0379239	0.3872		0.740504	0.594573	0.000498055	0.0556816	0.740504	0.0457799	0.743083	0.19214	0.3872	0.000768133		0.712529	0.241231	0.0850268	0.740504	0.0840531	0.268868	0.740504	6.68617e-05	0.0502849	0.0155315	0.0155315	0.0524421	0.00831063		0.00129358	5.79637e-06	0.0842882	0.0893923	4.01561e-07
Column Factor (Patient groups)		8.92986e-06	8.92986e-06	9.40215e-05	0.000103606	0.000213769	0.00159548	0.00517453	0.0190042	0.0190042	0.266488		3.1164e-07	8.92986e-06	3.74623e-05	4.62627e-05	0.0183819	0.0192945	0.0283803	0.0295589	0.0445617	0.0617016		0.000112067	0.000801058	0.00159548	0.00165164	0.00165164	0.00327813	0.0042076	0.00569553	0.0124426	0.016831	0.0241711	0.0526931	0.193264		0.0216586	0.0389114	0.0389114	0.48632	9.40215e-05
Tukey's multiple comparisons test
Acute
non-viremic + mild vs. non-viremic + mod		0.9892	0.635	0.7526	0.3073	0.8423	>0.9999	>0.9999	0.999	0.6835	0.9949		0.2557	>0.9999	0.2418	0.5055	0.9714	0.7186	0.6579	0.9994	0.9393	0.5736		0.9955	0.9981	0.9758	0.911	0.9999	0.9987	0.7205	0.9794	0.9994	0.999	0.6986	>0.9999	0.9126		0.69	0.9705	0.9749	0.7332	0.7526
non-viremic + mild vs. Viremic + mild		0.6938	0.967	0.0059	0.8281	0.8969	0.7593	0.7783	0.9124	0.9977	0.9412		0.9633	0.9752	0.0316	0.8369	0.7884	0.9975	0.2649	0.4264	0.8875	0.0126		0.1418	0.3067	0.4022	0.9823	0.3788	0.4609	0.9983	0.928	0.88	0.1007	0.8356	0.6244	0.5515		0.9904	0.4267	0.2546	0.3133	0.0059
non-viremic + mild vs. Viremic + mod		0.9336	0.0649	0.1088	0.6171	0.0105	0.0414	0.0079	0.0016	0.0228	>0.9999		0.0033	0.0062	0.9152	0.0657	0.2822	0.9789	0.1246	0.7734	0.5992	0.8991		0.0329	0.6789	0.4683	0.3634	0.9579	0.5804	0.5508	0.4814	0.4773	0.7585	0.9971	0.9898	0.9159		0.0139	0.2364	0.5395	0.9577	0.1088
non-viremic + mod vs. Viremic + mild		0.6826	0.8214	0.4608	0.0847	0.5361	0.8911	0.916	0.9871	0.7557	0.9984		0.4272	0.9933	0.9996	0.8525	0.9957	0.6243	0.9986	0.7571	0.685	0.7859		0.6186	0.4779	0.4073	0.7826	0.6084	0.8021	0.7831	>0.9999	0.9095	0.2539	0.2935	0.7908	0.3572		0.8072	0.396	0.7971	0.0978	0.4608
non-viremic + mod vs. Viremic + mod		0.8754	0.0143	0.7378	0.0674	0.0072	0.135	0.0493	0.0218	0.0065	0.9983		0.5809	0.0398	0.1467	0.0084	0.7017	0.614	0.8471	0.9042	0.4364	0.3463		0.2394	0.7151	0.4173	0.234	0.9662	0.8022	0.2025	0.8913	0.5752	0.7887	0.6778	0.9918	>0.9999		0.0043	0.2176	0.8845	0.5645	0.7378
Viremic + mild vs. Viremic + mod		0.9957	0.023	0.9932	0.9371	0.0427	0.209	0.055	0.0073	0.0132	0.9826		0.0093	0.0136	0.0314	0.01	0.6868	0.9941	0.8301	0.9976	0.8925	0.0138		0.6905	0.9975	0.9921	0.5188	0.8925	0.998	0.4583	0.7303	0.8061	0.8584	0.9676	0.9265	0.3356		0.0059	0.874	>0.9999	0.8412	0.9932
Early Convelescent
non-viremic + mild vs. non-viremic + mod		0.8374	0.0548	0.6489	0.4128	0.9999	0.9965	0.9649	0.9893	0.9947	0.9747		0.9162	0.9794	0.9964	0.4387	0.9993	0.8374	0.9833	0.9975	0.8478	0.9834		0.992	0.9814	0.906	0.2255	0.9998	0.993	0.3001	0.9997	0.9971	0.9726	0.9225	>0.9999	0.9482		0.2038	0.9978	>0.9999	0.99	0.6489
non-viremic + mild vs. Viremic + mild		0.0902	0.957	0.0113	0.9814	0.8491	0.5645	0.7648	0.9864	0.9016	0.6559		0.8855	0.3321	0.6139	0.9068	0.6699	0.0893	0.6416	0.7071	0.7194	0.9227		0.0372	0.4373	0.6812	0.9699	0.715	0.5275	0.8575	0.9959	0.8066	0.484	0.9052	0.5269	0.9568		0.8226	0.7973	0.9664	0.6211	0.0113
non-viremic + mild vs. Viremic + mod		0.9669	0.6508	0.3335	0.9997	0.6423	0.2208	0.9992	0.35	0.7402	0.9984		0.0182	0.0027	0.6488	0.944	0.3737	0.5805	0.1286	0.8832	0.6221	0.8642		0.1194	0.9562	0.9984	0.9997	0.8889	0.8934	0.9996	0.9391	0.2886	0.9808	0.9509	0.9993	>0.9999		0.9995	0.9514	0.8262	0.7604	0.3335
non-viremic + mod vs. Viremic + mild		0.0383	0.1397	0.4007	0.256	0.8939	0.6017	0.6006	0.9373	0.9908	0.5507		0.9999	0.7813	0.6389	0.7673	0.8685	0.7329	0.9421	0.9132	>0.9999	0.9992		0.1388	0.3997	0.406	0.4038	0.7983	0.8533	0.6744	0.9999	0.9573	0.4029	0.6349	0.6617	0.7698		0.5739	0.8016	0.974	0.5879	0.4007
non-viremic + mod vs. Viremic + mod		0.9803	0.0061	0.9745	0.5347	0.7304	0.2829	0.9897	0.7027	0.7105	0.9944		0.2548	0.0524	0.8706	0.274	0.6178	0.9921	0.4542	0.9732	0.9946	0.7621		0.2193	0.8672	0.8724	0.2562	0.9104	0.9869	0.4247	0.984	0.5766	0.8906	0.999	0.9999	0.9666		0.3164	0.9296	0.8714	0.695	0.9745
Viremic + mild vs. Viremic + mod		0.0575	0.3748	0.6493	0.9737	0.9673	0.8633	0.7772	0.2087	0.3686	0.6476		0.098	0.168	0.1157	0.6746	0.9273	0.8518	0.655	0.9967	0.9922	0.5434		0.9998	0.8475	0.8465	0.9606	0.9966	0.9615	0.9345	0.9776	0.7581	0.8175	0.6553	0.5293	0.956		0.9155	0.9927	0.97	0.9998	0.6493
Late Convelescent
non-viremic + mild vs. non-viremic + mod		0.8863	0.6263	0.985	0.6856	0.9469	0.9438	0.9977	0.9881	0.3225	0.9998		0.3463	0.621	0.7686	0.5099	0.9879	0.7249	0.9998	0.8774	0.5836	0.9236		0.9869	0.4223	0.4828	0.9566	0.8951	0.9999	0.8456	0.8867	0.9957	0.3091	0.4084	0.8277	0.8762		0.9515	0.862	0.9718	0.4352	0.985
non-viremic + mild vs. Viremic + mild		0.2177	0.6886	0.0535	0.9535	0.9528	0.4142	0.4998	0.9993	0.9958	>0.9999		0.8297	0.2281	0.1193	0.8982	0.7766	0.2308	0.9618	0.9985	0.6479	0.9904		0.2043	0.9985	0.9998	0.7229	0.9813	0.7609	0.9332	>0.9999	0.9532	0.9988	0.9967	0.9925	0.8456		0.687	0.9984	0.9948	0.9787	0.0535
non-viremic + mild vs. Viremic + mod		0.9814	0.8512	0.0518	0.9998	0.0651	0.2303	0.1446	0.5926	>0.9999	0.9564		0.0006	0.0013	0.7443	0.5969	0.3372	0.9411	0.3201	0.5733	0.7159	0.8631		0.1801	0.4448	0.3496	0.5457	0.5913	0.199	0.8119	0.2957	0.2014	0.6093	0.1968	0.5974	0.7747		0.909	0.0983	0.4167	0.3393	0.0518
non-viremic + mod vs. Viremic + mild		0.1335	0.9869	0.4777	0.9034	0.9991	0.9236	0.8135	0.9961	0.4601	0.9992		0.7632	0.9932	0.0448	0.8436	0.9776	0.9736	0.9706	0.9299	0.9851	0.8387		0.7602	0.3737	0.5411	0.5693	0.7632	0.8481	0.5951	0.8952	0.9249	0.3828	0.3398	0.7232	0.5299		0.528	0.8103	0.9275	0.2903	0.4777
non-viremic + mod vs. Viremic + mod		0.9853	0.3132	0.3141	0.713	0.4394	0.7372	0.4121	0.892	0.4064	0.9903		0.3428	0.2219	>0.9999	0.1154	0.7194	0.9632	0.4764	0.326	0.9911	>0.9999		0.6702	0.0534	0.0479	0.4262	0.359	0.3536	0.4728	0.2123	0.2827	0.0526	0.0169	0.2927	0.4766		0.7427	0.0548	0.367	0.0384	0.3141
Viremic + mild vs. Viremic + mod		0.1897	0.3184	0.9231	0.9532	0.2039	0.9495	0.8114	0.6833	0.9963	0.9465		0.0116	0.1811	0.0238	0.2764	0.8438	0.7141	0.5972	0.5109	>0.9999	0.7495		0.9911	0.5574	0.3418	0.9778	0.8062	0.6956	0.9847	0.3069	0.457	0.5412	0.3022	0.7638	0.9955		0.9916	0.1553	0.5744	0.5709	0.9231
Early Recovery
non-viremic + mild vs. non-viremic + mod		0.897	0.5142	0.9892	0.0804	>0.9999	0.7173	0.947	>0.9999	>0.9999	0.9823		0.8976	0.9999	>0.9999	0.5293	0.9941	0.6367	0.9901	0.5225	0.2969	0.8571		0.6931	0.1295	0.3717	0.3793	0.9656	0.9572	0.6014	0.3633	0.928	0.8385	0.964	>0.9999	0.7318		>0.9999	0.9803	0.9176	0.8768	0.9892
non-viremic + mild vs. Viremic + mild		0.2005	0.9908	0.9277	0.9836	0.0627	0.4034	0.9734	>0.9999	0.9836	0.9917		0.1508	0.9756	0.9912	0.9617	0.6899	0.654	0.9998	0.8219	0.7174	0.7559		0.7819	0.7863	0.8184	0.1257	0.4484	0.1959	0.1213	0.1214	0.897	0.9891	0.9021	0.8927	0.997		0.9998	0.9926	0.5774	0.9991	0.9277
non-viremic + mild vs. Viremic + mod		0.876	0.3752	0.9995	0.9836	0.1868	0.9986	0.0753	0.9064	0.7424	0.8465		0.012	0.2641	0.469	0.1352	0.2765	0.1038	0.9617	0.9986	0.2045	0.5189		0.8856	0.9949	0.9968	0.673	0.9991	0.7943	0.227	0.2618	0.8732	0.8875	0.843	0.6635	0.6445		0.9912	0.8682	>0.9999	0.2132	0.9995
non-viremic + mod vs. Viremic + mild		0.1793	0.6582	>0.9999	0.0484	0.3431	>0.9999	0.8399	>0.9999	0.9977	0.9982		0.8727	0.9963	0.999	0.7272	0.9594	0.9819	0.995	0.2186	0.7447	0.9979		0.3181	0.0297	0.132	0.0129	0.9895	0.9536	0.0346	0.9687	0.9983	0.7302	0.7852	0.9727	0.7793		0.9995	0.9394	0.4375	0.8994	>0.9999
non-viremic + mod vs. Viremic + mod		>0.9999	0.0777	0.985	0.0991	0.4207	0.8889	0.0908	0.9446	0.8833	0.7781		0.2684	0.524	0.6414	0.035	0.639	0.8642	0.92	0.5797	>0.9999	0.9918		0.4453	0.3463	0.6247	0.119	0.9884	0.7312	0.0583	0.9968	0.6939	0.999	0.9953	0.8105	0.999		0.9979	0.9928	0.9505	0.3416	0.985
Viremic + mild vs. Viremic + mod		0.1282	0.2785	0.9437	0.9998	0.9994	0.7994	0.1701	0.9065	0.888	0.7425		0.4591	0.4513	0.3604	0.0656	0.7782	0.5086	0.9489	0.9617	0.6617	0.9283		>0.9999	0.789	0.8304	0.9525	0.8074	0.0867	0.9958	0.9917	0.5677	0.7825	0.5554	0.3648	0.7142		0.9855	0.7673	0.7738	0.1729	0.9437
Late Recovery
non-viremic + mild vs. non-viremic + mod		0.8633	0.4524	0.0109	0.0065	0.0851	0.8772	0.9939	0.9994	0.869	0.9977		0.9984	0.9156	0.8687	0.4117	0.8432	0.9995	0.837	0.3018	0.9758	0.9672		0.9268	0.1783	0.0808	0.8293	0.0831	0.1858	0.9881	0.0004	0.7434	0.4246	0.4819	0.3897	0.2839		0.7323	0.2961	0.1443	0.9159	0.0109
non-viremic + mild vs. Viremic + mild		0.0956	0.7049	0.9416	0.9361	0.8981	0.4581	>0.9999	>0.9999	>0.9999	0.9902		0.3628	>0.9999	0.3642	0.5195	0.8749	0.9368	0.9059	0.9689	0.9982	>0.9999		0.7337	0.9776	0.9964	0.8457	0.8936	0.8548	0.5473	0.0325	0.3218	0.9895	0.9155	0.6593	0.996		0.7862	0.9461	0.9784	0.9966	0.9416
non-viremic + mild vs. Viremic + mod		0.988	0.5227	0.9335	0.9996	0.9773	0.724	0.9387	0.9809	0.9273	0.3064		0.1938	0.8246	0.5454	0.9972	0.9963	0.5519	0.984	0.9924	0.8787	0.871		0.9513	>0.9999	0.9903	0.9871	0.9995	0.9354	0.822	0.9459	0.569	0.9985	0.9906	0.8916	0.0138		0.6083	0.9893	0.9967	>0.9999	0.9335
non-viremic + mod vs. Viremic + mild		0.0813	0.8994	0.0037	0.0278	0.0274	0.9908	0.9914	0.9986	0.8613	0.979		0.7588	0.9286	0.9795	0.9455	0.5416	0.9903	0.5682	0.1807	0.992	0.9697		0.5949	0.107	0.0591	0.4956	0.0261	0.0581	0.5915	<0.0001	0.1304	0.3204	0.2506	0.1033	0.2328		0.3459	0.1645	0.0804	0.9445	0.0037
non-viremic + mod vs. Viremic + mod		0.983	0.102	0.0156	0.0518	0.1136	0.9952	0.9059	0.9966	0.6793	0.5916		0.452	0.6139	0.3287	0.4939	0.8342	0.7616	0.7683	0.4144	0.9935	0.9949		0.7971	0.378	0.3206	0.7726	0.1838	0.6561	0.7704	0.0008	0.2483	0.6884	0.7971	0.2689	0.7618		0.2639	0.6012	0.3947	0.9458	0.0156
Viremic + mild vs. Viremic + mod		0.21	0.1599	0.9978	0.9895	0.9997	>0.9999	0.9522	0.9757	0.9413	0.2245		0.8506	0.8207	0.0724	0.6554	0.9891	0.8141	0.9993	>0.9999	0.9307	0.8792		0.9971	0.9871	0.9685	0.9947	0.9802	0.667	0.9996	0.385	0.9999	0.9817	0.8767	0.9999	0.0101		0.9467	0.8994	0.9604	0.9998	0.9978
a The 4 patient groups are namely Viremic + mod, Viremic + mild, non-viremic + mod and non-viremic + mild
b Two-way ANOVA was conducted on the logarithmically transformed concentrations with Tukey-corrected post hoc t tests; results were corrected for multiple testing using the method of Benjamini and Hochberg
