# Supplementary material for: Longitudinal Study of Cellular and Systemic Cytokine Signatures to Define the Dynamics of a Balanced Immune Environment During Disease Manifestation in Zika Virus–Infected Patients
Source: J Infect Dis. 2018 Apr 16;218(5):814–24. doi: 10.1093/infdis/jiy225 (PMC6057545; doi:10.1093/infdis/jiy225)
Supplement: Supplementary Table 3 [file jiy225_suppl_supplementary_table_3.xlsx]

## Sheet: Sheet1
Supplementary Table 3: Multivariate prediction model on viremic status and disease outcome
	Parameter of interest	Log Odds Ratio (LOR)a	Z-Value	P-Value	Confidence interval (2.5%)	Confidence interval (97.5%)	Accuracy of model	Kappa value
Clinical blood count parameters
Granulocyte numbers (x103/ul blood)	Viremic status	-0.833716	-2.21018	0.0270926	-1.69581	-0.168223	0.666667	0.331818
Cytokine levels
Levels of HGF cytokine	Disease outcome	6.63115	2.11563	0.0343763	1.43269	14.1203	0.761905	0.385965
Blood immune-phenotyping
% CD14+ monocytes of total CD45+ cells	Disease outcome	0.447728	2.15637	0.0310551	0.0860609	0.930001	0.761905	0.385965
% CD56++ NK cells of total CD45+ cells	Disease outcome	-15.0173	-2.18767	0.0286937	-31.9419	-4.04083	0.761905	0.385965
a An increasing positive value indicates a direct relationship, whereas a negative value indicates an inverse relationship with the parameter of interest
