# Supplementary material for: Longitudinal Study of Cellular and Systemic Cytokine Signatures to Define the Dynamics of a Balanced Immune Environment During Disease Manifestation in Zika Virus–Infected Patients
Source: J Infect Dis. 2018 Apr 16;218(5):814–24. doi: 10.1093/infdis/jiy225 (PMC6057545; doi:10.1093/infdis/jiy225)
Supplement: Supplementary Table 4 [file jiy225_suppl_supplementary_table_4.xlsx]

## Sheet: Sheet1
Supplementary Table 4: Immune mediators as biomarkers of acute ZIKV infection
	Receiver Operating Characteristics (ROC) analysis
Immune mediator	Area Under Curve	95% Confidence Interval	P valuea
IL-5	0.7535	0.6412 - 0.8658	0.0001
IL-4	0.7507	0.6435 - 0.8580	0.0001
IL-9	0.7482	0.6181 - 0.8783	0.0007
IL-17A	0.7414	0.6327 - 0.8501	0.0003
TNFα	0.7308	0.6174 - 0.8442	0.0004
IL-6	0.7115	0.5942 - 0.8288	0.0012
PDGF-ββ	0.7009	0.5831 - 0.8187	0.0021
PIGF-1	0.6935	0.5766 - 0.8105	0.0031
IL-22	0.6847	0.5650 - 0.8044	0.0049
IL-2	0.6786	0.5592 - 0.7980	0.0062
GM-CSF	0.6768	0.5571 - 0.7966	0.0067
MCP-1	0.6762	0.5651 - 0.7874	0.0069
HGF	0.6692	0.5495 - 0.7889	0.0095
GRO-α	0.6252	0.4933 - 0.7572	0.0548
a Immune mediators with a P value < 0.05 are considered to exhibit a reasonable area under curve value, signifying their potential as a marker of acute ZIKV infection.
